# Supplementary material for: Prolonged Hospital Stay in Hypertensive Patients: Retrospective Analysis of Risk Factors and Interactions
Source: Nurs Rep. 2025 Mar 19;15(3):110. doi: 10.3390/nursrep15030110 (PMC11945548; doi:10.3390/nursrep15030110)
Supplement: Supplementary file 1 [file nursrep-15-00110-s001.zip]

Archive with 1 entries (1 files):
- nursrep-3477254-supplementary.xlsx
