# Supplementary material for: Prolonged Hospital Stay in Hypertensive Patients: Retrospective Analysis of Risk Factors and Interactions
Source: Nurs Rep. 2025 Mar 19;15(3):110. doi: 10.3390/nursrep15030110 (PMC11945548; doi:10.3390/nursrep15030110)
Supplement: Supplementary file 1 [file nursrep-15-00110-s001.zip › nursrep-3477254-supplementary.xlsx]

## Sheet: Table S1
Feature	Age c 65	BMI c 28	TG c 117	LDL-c c 128	HDL-c c 52	TC c 187	hsCRP c 2	TSH c 1.3 (*10)	K c 4.2 (*10)	Na c 140
Age c 65	1	-0.0965714	-0.187393	-0.126757	0.102128	-0.0691587	-0.0250493	0.0670221	0.0385591	0.065547
BMI c 28	-0.0965714	1	0.202463	0.0333935	-0.228109	0.0184936	-0.0234068	-0.130153	-0.0308228	0.0282873
TG c 117	-0.187393	0.202463	1	0.216023	-0.270401	0.327967	-0.0242485	0.0782157	0.0645203	-0.0472023
LDL-c c 128	-0.126757	0.0333935	0.216023	1	0.283146	0.694671	-0.100022	0.00632132	-0.03421	-0.0859205
HDL-c c 52	0.102128	-0.228109	-0.270401	0.283146	1	0.402124	-0.202477	0.0127402	-0.0939682	0.00680639
TC c 187	-0.0691587	0.0184936	0.327967	0.694671	0.402124	1	-0.0970393	0.0175546	-0.0383089	-0.0637844
hsCRP c 2	-0.0250493	-0.0234068	-0.0242485	-0.100022	-0.202477	-0.0970393	1	-0.040507	0.0453041	-0.281439
TSH c 1.3 (*10)	0.0670221	-0.130153	0.0782157	0.00632132	0.0127402	0.0175546	-0.040507	1	0.028368	-0.0659165
K c 4.2 (*10)	0.0385591	-0.0308228	0.0645203	-0.03421	-0.0939682	-0.0383089	0.0453041	0.028368	1	0.00223315
Na c 140	0.065547	0.0282873	-0.0472023	-0.0859205	0.00680639	-0.0637844	-0.281439	-0.0659165	0.00223315	1
The 'c: x' labels in case of continuous features indicate centering of the feature at value x (so that x becomes 0). An additional '(*10)' label in case of some of these features indicates multiplication of the values by 10 to gain information on the change in odds per 0.1-unit increase (as opposed to the default 1-unit increase). Statistically-significant correlations are printed in bold. Abbrev…

## Sheet: Table S2
Step	Feature	df	Wald statistic	p (Wald)	Score statistic	p (Score)	Feature status
1	Sex	1	4.21635	0.0400362			Remains in the model
	HT level	2	2.84203	0.241468			Remains in the model
	HF	1	4.53075	0.0332909			Remains in the model
	DM	1	0.0349495	0.851702			Remains in the model
	CKD	1	0.0699558	0.791401			Remains in the model
	CS	1	0.0936727	0.759559			Remains in the model
	MI	1	0.905895	0.341206			Remains in the model
	Age c 65	1	0.164213	0.685307			Remains in the model
	BMI c 28	1	0.658512	0.417086			Remains in the model
	TG c 117	1	0.00566859	0.939984			Excluded from the model in this step
	LDL-c c 128	1	13.8754	<0.002			Remains in the model
	HDL-c c 52	1	1.3495	0.245365			Remains in the model
	hsCRP c 2	1	5.92039	0.0149667			Remains in the model
	TSH c 1.3 (*10)	1	0.0739514	0.785668			Remains in the model
	K c 4.2 (*10)	1	0.243655	0.621579			Remains in the model
	Na c 140	1	1.99904	0.157399			Remains in the model
2	Sex	1	4.23057	0.039702			Remains in the model
	HT level	2	2.88757	0.236032			Remains in the model
	HF	1	4.54907	0.0329366			Remains in the model
	DM	1	0.0334843	0.854808			Excluded from the model in this step
	CKD	1	0.0671941	0.795467			Remains in the model
	CS	1	0.0941808	0.758928			Remains in the model
	MI	1	0.91158	0.339696			Remains in the model
	Age c 65	1	0.178176	0.672945			Remains in the model
	BMI c 28	1	0.656541	0.417784			Remains in the model
	Na c 140	1	2.00425	0.156859			Remains in the model
	LDL-c c 128	1	14.289	<0.001			Remains in the model
	HDL-c c 52	1	1.47814	0.224066			Remains in the model
	hsCRP c 2	1	5.91517	0.015011			Remains in the model
	TSH c 1.3 (*10)	1	0.0803185	0.776866			Remains in the model
	K c 4.2 (*10)	1	0.242712	0.622254			Remains in the model
	TG c 117	1			0.00566877	0.939983	Excluded from the model in the previous step(s)
3	Sex	1	4.26834	0.0388288			Remains in the model
	HT level	2	2.87541	0.237472			Remains in the model
	HF	1	4.54503	0.0330145			Remains in the model
	K c 4.2 (*10)	1	0.249882	0.617158			Remains in the model
	CKD	1	0.064313	0.799805			Excluded from the model in this step
	CS	1	0.0873017	0.767636			Remains in the model
	MI	1	0.940241	0.332216			Remains in the model
	Age c 65	1	0.187566	0.66495			Remains in the model
	BMI c 28	1	0.687495	0.407018			Remains in the model
	Na c 140	1	1.97475	0.159945			Remains in the model
	LDL-c c 128	1	14.3737	<0.001			Remains in the model
	HDL-c c 52	1	1.46376	0.226332			Remains in the model
	hsCRP c 2	1	5.90926	0.0150615			Remains in the model
	TSH c 1.3 (*10)	1	0.071229	0.789556			Remains in the model
	DM	1			0.0334879	0.8548	Excluded from the model in the previous step(s)
	TG c 117	1			0.00419224	0.948375	Excluded from the model in the previous step(s)
4	Sex	1	4.26817	0.0388327			Remains in the model
	HT level	2	2.93386	0.230633			Remains in the model
	HF	1	4.80952	0.0283029			Remains in the model
	K c 4.2 (*10)	1	0.434071	0.509998			Remains in the model
	TSH c 1.3 (*10)	1	0.0590859	0.807947			Excluded from the model in this step
	CS	1	0.0850782	0.77053			Remains in the model
	MI	1	0.894937	0.344143			Remains in the model
	Age c 65	1	0.173045	0.67742			Remains in the model
	BMI c 28	1	0.628682	0.427839			Remains in the model
	Na c 140	1	1.95746	0.161785			Remains in the model
	LDL-c c 128	1	14.3703	<0.001			Remains in the model
	HDL-c c 52	1	1.44937	0.22863			Remains in the model
	hsCRP c 2	1	5.84601	0.0156124			Remains in the model
	CKD	1			0.0643353	0.799771	Excluded from the model in the previous step(s)
	DM	1			0.0305974	0.861142	Excluded from the model in the previous step(s)
	TG c 117	1			0.00195495	0.964733	Excluded from the model in the previous step(s)
5	Sex	1	4.32608	0.0375327			Remains in the model
	HT level	2	3.01416	0.221556			Remains in the model
	HF	1	4.75803	0.0291619			Remains in the model
	K c 4.2 (*10)	1	0.421433	0.516223			Remains in the model
	hsCRP c 2	1	5.81597	0.0158813			Remains in the model
	CS	1	0.0907013	0.763288			Excluded from the model in this step
	MI	1	0.858524	0.354152			Remains in the model
	Age c 65	1	0.165467	0.684172			Remains in the model
	BMI c 28	1	0.691751	0.40557			Remains in the model
	Na c 140	1	1.99641	0.157672			Remains in the model
	LDL-c c 128	1	14.38	<0.001			Remains in the model
	HDL-c c 52	1	1.49944	0.220758			Remains in the model
	TSH c 1.3 (*10)	1			0.0591401	0.80786	Excluded from the model in the previous step(s)
	CKD	1			0.0523085	0.819094	Excluded from the model in the previous step(s)
	DM	1			0.0229904	0.879482	Excluded from the model in the previous step(s)
	TG c 117	1			0.00596263	0.93845	Excluded from the model in the previous step(s)
6	Sex	1	4.38171	0.0363265			Remains in the model
	HT level	2	3.10435	0.211787			Remains in the model
	HF	1	4.79748	0.0285014			Remains in the model
	K c 4.2 (*10)	1	0.414157	0.519867			Remains in the model
	hsCRP c 2	1	5.85764	0.0155096			Remains in the model
	HDL-c c 52	1	1.5195	0.217695			Remains in the model
	MI	1	0.813804	0.366998			Remains in the model
	Age c 65	1	0.188363	0.664283			Excluded from the model in this step
	BMI c 28	1	0.720789	0.395885			Remains in the model
	Na c 140	1	1.99025	0.158314			Remains in the model
	LDL-c c 128	1	14.4409	<0.001			Remains in the model
	CS	1			0.0907545	0.76322	Excluded from the model in the previous step(s)
	TSH c 1.3 (*10)	1			0.0647091	0.799202	Excluded from the model in the previous step(s)
	CKD	1			0.0498883	0.823258	Excluded from the model in the previous step(s)
	DM	1			0.0171084	0.895934	Excluded from the model in the previous step(s)
	TG c 117	1			0.00689538	0.933821	Excluded from the model in the previous step(s)
7	Sex	1	4.22805	0.0397611			Remains in the model
	HT level	2	3.11168	0.211012			Remains in the model
	HF	1	4.69744	0.0302075			Remains in the model
	K c 4.2 (*10)	1	0.429557	0.512207			Excluded from the model in this step
	hsCRP c 2	1	5.72922	0.0166849			Remains in the model
	HDL-c c 52	1	1.55151	0.212913			Remains in the model
	MI	1	0.739395	0.389855			Remains in the model
	LDL-c c 128	1	14.3026	<0.001			Remains in the model
	BMI c 28	1	0.663756	0.415237			Remains in the model
	Na c 140	1	2.08992	0.148274			Remains in the model
	Age c 65	1			0.188525	0.664147	Excluded from the model in the previous step(s)
	CS	1			0.114005	0.73563	Excluded from the model in the previous step(s)
	TSH c 1.3 (*10)	1			0.0568577	0.811533	Excluded from the model in the previous step(s)
	CKD	1			0.0367723	0.847929	Excluded from the model in the previous step(s)
	DM	1			0.0239656	0.876973	Excluded from the model in the previous step(s)
	TG c 117	1			0.0219651	0.88218	Excluded from the model in the previous step(s)
8	Sex	1	4.6076	0.0318305			Remains in the model
	HT level	2	3.30009	0.192042			Remains in the model
	HF	1	4.45713	0.0347559			Remains in the model
	Na c 140	1	2.16812	0.140898			Remains in the model
	hsCRP c 2	1	5.66442	0.0173124			Remains in the model
	HDL-c c 52	1	1.42878	0.231964			Remains in the model
	MI	1	0.749331	0.386688			Remains in the model
	LDL-c c 128	1	14.3811	<0.001			Remains in the model
	BMI c 28	1	0.584948	0.44438			Excluded from the model in this step
	K c 4.2 (*10)	1			0.430489	0.511749	Excluded from the model in the previous step(s)
	Age c 65	1			0.204392	0.651199	Excluded from the model in the previous step(s)
	CS	1			0.106409	0.74427	Excluded from the model in the previous step(s)
	TSH c 1.3 (*10)	1			0.045204	0.831629	Excluded from the model in the previous step(s)
	CKD	1			0.197608	0.656659	Excluded from the model in the previous step(s)
	DM	1			0.0309459	0.860361	Excluded from the model in the previous step(s)
	TG c 117	1			0.0126777	0.910351	Excluded from the model in the previous step(s)
9	Sex	1	4.79347	0.0285678			Remains in the model
	HT level	2	3.34234	0.188027			Remains in the model
	HF	1	4.14211	0.0418291			Remains in the model
	Na c 140	1	2.26829	0.132046			Remains in the model
	hsCRP c 2	1	5.35772	0.0206307			Remains in the model
	HDL-c c 52	1	1.08131	0.298406			Remains in the model
	MI	1	0.812307	0.367439			Excluded from the model in this step
	LDL-c c 128	1	15.1037	<0.001			Remains in the model
	BMI c 28	1			0.586103	0.44393	Excluded from the model in the previous step(s)
	K c 4.2 (*10)	1			0.351458	0.553289	Excluded from the model in the previous step(s)
	Age c 65	1			0.145743	0.702637	Excluded from the model in the previous step(s)
	CS	1			0.132792	0.715555	Excluded from the model in the previous step(s)
	TSH c 1.3 (*10)	1			0.105969	0.744781	Excluded from the model in the previous step(s)
	CKD	1			0.0603494	0.805945	Excluded from the model in the previous step(s)
	DM	1			0.0544266	0.815532	Excluded from the model in the previous step(s)
	TG c 117	1			1.39552e-05	0.997019	Excluded from the model in the previous step(s)
10	Sex	1	4.96632	0.0258455			Remains in the model
	HT level	2	3.2285	0.19904			Remains in the model
	HF	1	4.53675	0.0331745			Remains in the model
	Na c 140	1	2.17605	0.140174			Remains in the model
	hsCRP c 2	1	5.60351	0.0179245			Remains in the model
	HDL-c c 52	1	1.14861	0.28384			Excluded from the model in this step
	LDL-c c 128	1	16.1629	<0.001			Remains in the model
	MI	1			0.820887	0.364921	Excluded from the model in the previous step(s)
	BMI c 28	1			0.646984	0.421193	Excluded from the model in the previous step(s)
	K c 4.2 (*10)	1			0.357285	0.550018	Excluded from the model in the previous step(s)
	Age c 65	1			0.0793491	0.778181	Excluded from the model in the previous step(s)
	CS	1			0.0742829	0.7852	Excluded from the model in the previous step(s)
	TSH c 1.3 (*10)	1			0.0587215	0.808528	Excluded from the model in the previous step(s)
	CKD	1			0.026802	0.869957	Excluded from the model in the previous step(s)
	DM	1			0.0949656	0.757957	Excluded from the model in the previous step(s)
	TG c 117	1			1.21412e-05	0.99722	Excluded from the model in the previous step(s)
11	Sex	1	4.07049	0.0436386			Remains in the model
	HT level	2	3.86275	0.144949			Remains in the model
	HF	1	4.46099	0.0346774			Remains in the model
	Na c 140	1	2.06521	0.150694			Excluded from the model in this step
	hsCRP c 2	1	6.09354	0.0135677			Remains in the model
	LDL-c c 128	1	18.7889	<0.001			Remains in the model
	HDL-c c 52	1			1.15289	0.282946	Excluded from the model in the previous step(s)
	MI	1			0.893716	0.344472	Excluded from the model in the previous step(s)
	BMI c 28	1			0.2669	0.605419	Excluded from the model in the previous step(s)
	K c 4.2 (*10)	1			0.277966	0.598037	Excluded from the model in the previous step(s)
	Age c 65	1			0.108542	0.74181	Excluded from the model in the previous step(s)
	CS	1			0.0849434	0.770707	Excluded from the model in the previous step(s)
	TSH c 1.3 (*10)	1			0.0815065	0.775266	Excluded from the model in the previous step(s)
	CKD	1			0.0258688	0.872221	Excluded from the model in the previous step(s)
	DM	1			0.058828	0.808358	Excluded from the model in the previous step(s)
	TG c 117	1			0.106741	0.743885	Excluded from the model in the previous step(s)
12	Sex	1	3.75887	0.0525279			Remains in the model
	HT level	2	4.1024	0.128581			Excluded from the model in this step
	HF	1	4.38087	0.0363445			Remains in the model
	LDL-c c 128	1	17.7736	<0.001			Remains in the model
	hsCRP c 2	1	7.42301	0.00643951			Remains in the model
	Na c 140	1			2.08652	0.148604	Excluded from the model in the previous step(s)
	HDL-c c 52	1			1.04211	0.307332	Excluded from the model in the previous step(s)
	MI	1			0.78421	0.375857	Excluded from the model in the previous step(s)
	BMI c 28	1			0.348461	0.554986	Excluded from the model in the previous step(s)
	K c 4.2 (*10)	1			0.353844	0.551945	Excluded from the model in the previous step(s)
	Age c 65	1			0.180846	0.670647	Excluded from the model in the previous step(s)
	CS	1			0.0828205	0.773511	Excluded from the model in the previous step(s)
	TSH c 1.3 (*10)	1			0.135731	0.712563	Excluded from the model in the previous step(s)
	CKD	1			0.0134679	0.907612	Excluded from the model in the previous step(s)
	DM	1			0.00521967	0.942405	Excluded from the model in the previous step(s)
	TG c 117	1			0.129404	0.71905	Excluded from the model in the previous step(s)
13	Sex	1	3.94383	0.0470435			Remains in the model
	hsCRP c 2	1	8.60887	0.0033453			Remains in the model
	HF	1	4.22647	0.039798			Remains in the model
	LDL-c c 128	1	18.0423	<0.001			Remains in the model
	HT level	2			4.15664	0.12514	Excluded from the model in the previous step(s)
	Na c 140	1			2.3153	0.128107	Excluded from the model in the previous step(s)
	HDL-c c 52	1			1.6173	0.203468	Excluded from the model in the previous step(s)
	MI	1			0.666956	0.414115	Excluded from the model in the previous step(s)
	BMI c 28	1			0.332598	0.564133	Excluded from the model in the previous step(s)
	K c 4.2 (*10)	1			0.514242	0.473308	Excluded from the model in the previous step(s)
	Age c 65	1			0.265531	0.606345	Excluded from the model in the previous step(s)
	CS	1			0.178478	0.672685	Excluded from the model in the previous step(s)
	TSH c 1.3 (*10)	1			0.276165	0.599226	Excluded from the model in the previous step(s)
	CKD	1			0.0649301	0.798867	Excluded from the model in the previous step(s)
	DM	1			0.00104263	0.974241	Excluded from the model in the previous step(s)
	TG c 117	1			0.353466	0.552158	Excluded from the model in the previous step(s)
The 'c: x' labels in case of continuous features indicate centering of the feature at value x (so that x becomes 0). An additional '(*10)' label in case of some of these features indicates multiplication of the values by 10 to gain information on the change in odds per 0.1-unit increase (as opposed to the default 1-unit increase). Abbreviations:

## Sheet: Table S3
Model 1: Features chosen by the iterative algorithm (Table S1)
AIC = 378.825, D = 368.825, learning AUC: 0.706±0.030, testing AUC: 0.685±0.031
Feature	βi	βi SE	Wald statistic	βi -95% CI	βi 95% CI	p	OR	OR -95% CI	OR 95% CI
Intercept	-1.05247	0.179039	34.5558	-1.40338	-0.701556	<0.001	0.349076	0.245764	0.495817
Sex: Male	-0.521841	0.262772	3.94383	-1.03686	-0.00681754	0.0470435	0.593427	0.354561	0.993215
hsCRP c 2	0.0381964	0.0130181	8.60887	0.0126813	0.0637115	0.0033453	1.03894	1.01276	1.06579
HF: Yes	0.720005	0.350224	4.22647	0.0335778	1.40643	0.039798	2.05444	1.03413	4.08142
LDL-c c 128	-0.0113116	0.00266303	18.0423	-0.016531	-0.00609212	<0.001	0.988752	0.983605	0.993926
Model 2: Model 1 with an additional interaction
AIC = 376.76, D = 364.76, learning AUC: 0.718±0.029, testing AUC: 0.699±0.030
Feature	βi	βi SE	Wald statistic	βi -95% CI	βi 95% CI	p	OR	OR -95% CI	OR 95% CI
Intercept	-1.14838	0.189453	36.7423	-1.5197	-0.777057	<0.001	0.317151	0.218776	0.45976
Sex: Male	-0.298087	0.283067	1.10894	-0.852888	0.256713	0.292312	0.742237	0.426178	1.29269
HF:Yes	1.38498	0.486697	8.09787	0.431073	2.33889	0.00443173	3.99475	1.53888	10.3699
LDL-c c 128	-0.01178	0.00269217	19.1464	-0.0170566	-0.00650346	<0.001	0.988289	0.983088	0.993518
hsCRP c 2	0.0377302	0.0130748	8.32739	0.0121041	0.0633563	0.00390518	1.03845	1.01218	1.06541
Sex*HF	-1.46295	0.744958	3.85655	-2.92304	-0.00286454	0.0495522	-	-	-
The 'c: x' labels in case of continuous features indicate centering of the feature at value x (so that x becomes 0). The interpretation of model 2 is shown in Table 3. Abbreviations: Abbreviations: CI, confidence interval; CRP, C-reactive protein; HF, heart failure; LDL-c, low-density lipoprotein cholesterol; OR, odds ratio
